# Supplementary material for: A Reversible 900 nm Near‐Infrared Photoswitch for Invisibly Writable 2D and 3D Displays
Source: Angew Chem Int Ed Engl. 2026 Jun 10;65(31):e5802775. doi: 10.1002/anie.5802775 (PMC13411626; doi:10.1002/anie.5802775)
Supplement: Supplementary file 1 — Supporting File 1: anie72953‐sup‐0001‐MovieS1‐S15.zip. [file ANIE-65-e5802775-s002.zip]

Archive with 15 entries (15 files):
- Movie_10_3D_Display_LowConc_hd.mp4
- Movie_11_High_Temperature_Photoisomerization.mp4
- Movie_12_Large_Cube.mp4
- Movie_13_3DMovie_red_cyan.mp4
- Movie_14_3DMovie_side_by_side.mp4
- Movie_15_Light_Penetration.mp4
- Movie_1_850nm.mp4
- Movie_2_905nm.mp4
- Movie_3_PBFT_Animation.mp4
- Movie_4_Cube_Mask_Writing_hd.mp4
- Movie_5_3D_Display_Pyramid_hd.mp4
- Movie_6_3D_Display_Tetrahedron_hd.mp4
- Movie_7_3D_Display_Tube_1_hd.mp4
- Movie_8_3D_Display_Tube_2_hd.mp4
- Movie_9_3D_Display_Rods_hd.mp4
